# Supplementary material for: A scoring model for predicting prognosis of patients with severe fever with thrombocytopenia syndrome
Source: PLoS Negl Trop Dis. 2017 Sep 21;11(9):e0005909. doi: 10.1371/journal.pntd.0005909 (PMC5626493; doi:10.1371/journal.pntd.0005909)
Supplement: S1 Table — NA, not available. (XLSX) [file pntd.0005909.s001.xlsx]

## Sheet: Sheet1
Admission number (AD)	Outcome	Age (y)	Gender	Duration day of disease course on admission(d)	Temperature (ºC)	Fatigue	Headache	Myalgia	Lymphadenopathy	Gastrointestinal symptoms	Respiratory symptom	Neurologic symptoms	Hemorrhagic manifestations	Proteinuria	Hematuria
4422977	survival	54	female	9	39	Yes	No	Yes	Yes	Yes	No	Yes	Yes	Yes	Yes
4423580	survival	63	male	7	39	Yes	No	Yes	Yes	Yes	No	Yes	Yes	Yes	No
4423869	fatal case	69	male	8	40	Yes	No	No	Yes	Yes	No	Yes	No	Yes	Yes
4423857	survival	41	female	7	39	Yes	Yes	No	No	Yes	No	No	No	Yes	Yes
4426201	survival	67	male	17	38.5	Yes	Yes	No	No	Yes	Yes	No	No	Yes	Yes
4686796	fatal case	59	male	7	39	Yes	No	No	No	Yes	Yes	Yes	No	Yes	Yes
4428089	fatal case	71	male	8	39	Yes	Yes	No	Yes	Yes	Yes	Yes	No	Yes	Yes
4429640	survival	54	male	8	38	Yes	No	No	Yes	Yes	Yes	No	No	Yes	No
4430692	survival	43	male	4	40	Yes	No	Yes	Yes	Yes	No	No	No	Yes	No
4432851	survival	75	female	11	38.4	Yes	Yes	No	No	Yes	Yes	Yes	Yes	NA	NA
4438258	survival	47	male	8	40	Yes	No	No	Yes	Yes	Yes	No	Yes	Yes	Yes
4466324	survival	61	male	9	39	Yes	No	No	No	Yes	Yes	Yes	No	Yes	Yes
4466111	survival	58	female	8	39	Yes	No	No	Yes	Yes	Yes	No	No	Yes	Yes
4467064	survival	58	male	8	38.5	Yes	No	No	No	Yes	No	Yes	Yes	Yes	Yes
4468532	survival	49	female	7	39	Yes	No	No	Yes	Yes	Yes	No	No	Yes	Yes
4505686	survival	59	female	8	39	Yes	Yes	No	Yes	Yes	No	No	No	Yes	No
4509264	survival	68	female	5	38.5	Yes	No	No	Yes	Yes	No	Yes	No	Yes	No
4517267	survival	54	female	6	38.9	Yes	Yes	No	No	Yes	No	No	No	Yes	Yes
4519827	survival	55	male	9	39	Yes	No	No	Yes	Yes	Yes	No	No	Yes	Yes
4520732	survival	56	male	12	40	Yes	No	Yes	Yes	Yes	No	Yes	No	Yes	Yes
4509976	fatal case	71	female	11	40	Yes	No	No	Yes	Yes	Yes	Yes	Yes	Yes	Yes
4510913	fatal case	59	male	5	40	Yes	No	Yes	Yes	Yes	Yes	Yes	No	Yes	Yes
4554731	survival	65	female	8	39.3	Yes	No	No	No	Yes	Yes	Yes	Yes	NA	NA
4555476	fatal case	46	female	9	39.2	Yes	No	No	Yes	Yes	No	Yes	Yes	Yes	Yes
4557416	survival	64	female	9	39	Yes	Yes	Yes	No	Yes	Yes	No	No	Yes	No
4558644	survival	38	male	9	39	Yes	Yes	Yes	No	Yes	Yes	Yes	Yes	Yes	Yes
4558746	survival	50	female	8	38.5	Yes	No	No	No	Yes	No	No	No	Yes	Yes
4558747	survival	70	female	8	39.5	Yes	No	No	No	Yes	No	No	No	Yes	Yes
4560310	survival	52	male	8	39	Yes	No	Yes	Yes	Yes	No	No	No	Yes	Yes
4562547	survival	59	female	8	40.4	Yes	No	Yes	No	Yes	Yes	No	No	Yes	No
4562985	fatal case	67	female	7	42	Yes	No	Yes	Yes	Yes	Yes	Yes	No	Yes	Yes
4565499	survival	73	female	8	39.1	Yes	No	No	No	Yes	Yes	Yes	Yes	Yes	Yes
4566055	survival	44	male	9	39	Yes	No	No	No	Yes	No	No	No	Yes	Yes
4567569	fatal case	78	female	8	39	Yes	No	Yes	Yes	Yes	Yes	Yes	Yes	No	No
4572789	survival	52	male	5	40	Yes	No	Yes	No	Yes	No	No	No	Yes	Yes
4570412	survival	61	male	7	39	Yes	No	No	Yes	Yes	No	No	No	Yes	Yes
4572445	survival	64	female	11	38.2	Yes	Yes	No	Yes	Yes	No	No	Yes	No	No
4573066	survival	60	male	10	39	No	Yes	No	No	Yes	Yes	No	No	Yes	Yes
4573278	survival	58	female	9	40.1	Yes	Yes	Yes	No	Yes	No	No	Yes	Yes	Yes
4574032	survival	60	male	7	39.5	Yes	No	Yes	No	Yes	No	No	Yes	Yes	Yes
4583495	survival	48	male	6	39.4	Yes	No	No	No	Yes	Yes	No	No	No	No
4566332	fatal case	60	male	5	39	Yes	No	Yes	Yes	Yes	Yes	Yes	No	Yes	Yes
4620020	survival	57	female	8	40	Yes	No	No	No	Yes	Yes	No	No	No	No
4620472	survival	26	male	5	39.5	No	No	No	Yes	Yes	Yes	No	No	No	No
4623000	fatal case	63	female	9	39.6	Yes	No	No	No	Yes	Yes	Yes	Yes	NA	NA
4625657	fatal case	72	female	10	38.3	Yes	No	No	Yes	Yes	Yes	Yes	Yes	Yes	Yes
4626243	survival	62	male	5	40	Yes	Yes	Yes	Yes	Yes	No	No	No	Yes	Yes
4635948	fatal case	67	female	8	39	Yes	No	Yes	No	Yes	No	Yes	No	Yes	Yes
4636986	survival	51	male	5	38.5	Yes	No	No	Yes	Yes	No	No	Yes	No	Yes
4639723	survival	70	female	7	39	Yes	No	No	No	Yes	No	Yes	No	No	No
4638982	survival	44	male	9	39.3	Yes	Yes	No	Yes	Yes	No	No	No	Yes	Yes
4635088	survival	65	male	10	39	Yes	No	No	No	Yes	No	No	No	Yes	Yes
4644804	survival	45	male	11	39.4	Yes	No	No	Yes	Yes	Yes	No	No	Yes	Yes
4487126	survival	62	male	6	39	Yes	No	Yes	No	Yes	Yes	No	No	No	No
4644215	survival	71	male	6	39	Yes	No	No	No	Yes	Yes	No	No	No	No
4645216	survival	63	female	10	39	No	No	No	No	No	Yes	Yes	No	Yes	Yes
4645086	survival	62	male	9	38.7	Yes	No	No	Yes	Yes	Yes	No	No	No	No
4646737	survival	51	male	10	39	Yes	No	No	No	Yes	No	No	No	No	Yes
4648855	survival	44	female	8	39	Yes	No	No	No	Yes	Yes	No	No	NA	NA
4649723	fatal case	70	female	10	39	Yes	Yes	Yes	No	Yes	No	Yes	Yes	Yes	Yes
4675291	fatal case	59	male	11	39.2	Yes	Yes	Yes	No	Yes	No	Yes	Yes	Yes	Yes
4677166	survival	49	male	6	38.8	Yes	No	No	Yes	Yes	Yes	No	No	Yes	Yes
4680707	fatal case	72	male	8	39	Yes	No	Yes	No	Yes	Yes	Yes	No	Yes	Yes
4681538	survival	61	male	7	38.3	Yes	No	No	Yes	Yes	Yes	No	No	Yes	Yes
4682942	fatal case	46	male	6	40	Yes	Yes	No	Yes	Yes	Yes	Yes	Yes	No	No
4683889	survival	79	female	11	38	Yes	Yes	Yes	Yes	Yes	Yes	Yes	No	Yes	Yes
4684005	survival	48	female	8	38.7	Yes	No	No	Yes	Yes	Yes	Yes	No	Yes	Yes
4685354	survival	46	female	6	38.5	Yes	No	No	Yes	Yes	No	Yes	No	NA	NA
4686185	survival	67	male	6	39	Yes	Yes	No	No	Yes	No	No	Yes	NA	NA
4690302	fatal case	72	female	9	39.1	Yes	No	No	Yes	Yes	Yes	Yes	No	NA	NA
4692149	survival	73	male	8	37.5	Yes	No	No	No	Yes	No	No	Yes	NA	NA
4692129	survival	67	male	7	38.9	Yes	No	No	No	Yes	No	Yes	No	NA	NA
4691594	survival	60	female	3	39	Yes	No	No	No	Yes	Yes	No	No	NA	NA
4204767	survival	62	female	8	39	Yes	Yes	Yes	No	Yes	No	No	No	Yes	Yes
4694560	survival	45	male	4	39	No	No	No	No	No	Yes	No	No	NA	NA
4700462	survival	50	male	11	39	Yes	No	No	No	Yes	No	No	No	Yes	Yes
4699947	survival	47	female	12	40	No	Yes	No	No	Yes	Yes	No	No	NA	NA
4702101	survival	53	male	7	38.5	No	Yes	No	Yes	Yes	No	No	No	Yes	Yes
4706361	survival	51	female	8	40	No	No	No	No	No	Yes	Yes	Yes	Yes	Yes
4706601	survival	51	female	11	39	Yes	No	No	No	Yes	No	Yes	No	Yes	No
4680387	fatal case	71	female	10	39	Yes	Yes	No	No	Yes	Yes	Yes	No	Yes	Yes
4689396	survival	77	female	12	39	Yes	No	No	No	Yes	No	No	Yes	No	No
4689724	fatal case	53	male	6	40	Yes	No	No	No	Yes	Yes	Yes	No	Yes	Yes
4710543	survival	55	female	8	39.5	Yes	No	No	No	Yes	Yes	No	No	Yes	Yes
4709106	fatal case	70	male	6	38.9	Yes	No	Yes	No	Yes	Yes	No	No	Yes	Yes
4399257	survival	40	male	3	39	Yes	Yes	Yes	No	Yes	No	No	No	Yes	Yes
4401091	survival	60	female	2	39.6	Yes	Yes	No	No	Yes	No	No	No	No	Yes
4421344	survival	43	male	6	38	Yes	No	Yes	No	Yes	No	No	No	No	No
4635194	survival	66	male	9	39	Yes	Yes	Yes	No	Yes	No	No	No	No	No
4635193	survival	47	male	8	39	Yes	No	No	No	Yes	No	No	No	Yes	Yes
4711347	survival	26	male	7	39	Yes	Yes	Yes	No	Yes	No	Yes	Yes	NA	NA
2267478800	survival	35	female	1	39	Yes	No	No	No	Yes	No	Yes	No	No	No
4683589	fatal case	61	female	7	39	Yes	No	Yes	Yes	Yes	Yes	Yes	Yes	NA	NA
4685944	survival	69	male	8	38.6	Yes	No	Yes	No	Yes	Yes	No	No	Yes	No
4693555	fatal case	68	female	7	39.2	Yes	No	No	Yes	Yes	Yes	No	Yes	Yes	Yes
4704135	fatal case	73	male	9	39.2	Yes	Yes	No	No	Yes	Yes	Yes	Yes	Yes	Yes
4713900	survival	47	male	7	39	Yes	Yes	No	No	Yes	No	No	No	Yes	Yes
4434200	survival	75	female	4	38	Yes	No	No	No	Yes	No	No	No	Yes	Yes
4460596	survival	29	male	7	38.8	Yes	No	Yes	Yes	Yes	No	No	No	Yes	Yes
4506755	survival	52	female	10	39	Yes	No	Yes	No	Yes	No	No	No	Yes	Yes
4512831	survival	56	female	12	38	Yes	Yes	No	No	Yes	No	No	No	No	No
4556845	survival	77	female	8	38.5	Yes	No	No	No	Yes	No	No	No	Yes	Yes
4568011	survival	59	female	7	39.3	Yes	No	No	No	Yes	No	No	No	Yes	No
4623793	survival	75	female	11	38.3	Yes	No	No	Yes	Yes	No	Yes	No	Yes	Yes
4622114	survival	43	female	8	39	Yes	No	No	Yes	Yes	No	No	No	Yes	Yes
4624603	survival	73	female	9	40	Yes	No	Yes	Yes	Yes	No	No	No	Yes	Yes
4625855	survival	63	male	15	39.5	Yes	No	No	Yes	Yes	No	No	No	Yes	No
4686130	fatal case	74	female	10	39	Yes	No	Yes	No	Yes	No	Yes	No	Yes	Yes
4687754	survival	58	female	7	39.8	Yes	No	No	No	Yes	Yes	No	Yes	Yes	Yes
4679712	fatal case	76	male	21	40	Yes	No	No	No	Yes	Yes	No	Yes	Yes	Yes
4647692	survival	51	male	3	39.9	Yes	Yes	No	No	Yes	No	No	Yes	Yes	Yes
4657730	fatal case	69	female	15	40.2	Yes	No	No	No	No	No	Yes	No	Yes	Yes
4673853	survival	28	female	4	39.4	Yes	No	No	No	Yes	No	No	No	No	Yes
4630765	survival	66	male	5	39.5	Yes	No	No	No	Yes	No	No	Yes	Yes	Yes
4711453	survival	68	female	4	40	No	No	No	No	No	Yes	No	No	Yes	Yes
4744375	survival	65	female	5	40.1	No	No	No	No	No	No	No	No	Yes	Yes
4746905	fatal case	65	male	7	39.5	Yes	No	No	No	Yes	Yes	No	Yes	Yes	Yes
4748982	fatal case	55	female	5	39.5	Yes	No	Yes	Yes	Yes	No	Yes	No	Yes	Yes
4756890	fatal case	79	female	11	39	Yes	No	No	No	No	No	Yes	Yes	Yes	Yes
4755652	survival	55	female	5	39	Yes	No	No	No	Yes	No	Yes	No	Yes	Yes
4751237	survival	36	female	4	39.7	Yes	Yes	No	Yes	Yes	No	No	Yes	Yes	Yes
4749170	survival	68	female	9	39	Yes	Yes	Yes	Yes	No	No	Yes	No	No	Yes
4749201	survival	68	male	10	38.9	Yes	No	Yes	No	Yes	No	No	No	Yes	Yes
4748362	survival	62	female	10	39	Yes	No	Yes	No	Yes	Yes	Yes	No	Yes	Yes
4744933	survival	58	female	4	39.5	Yes	Yes	Yes	No	Yes	No	No	No	Yes	Yes
4745538	survival	34	male	6	39.8	Yes	No	Yes	No	Yes	No	No	No	Yes	Yes
4753208	fatal case	42	female	9	38.5	Yes	No	Yes	No	Yes	Yes	Yes	Yes	Yes	Yes
4754085	fatal case	64	male	3	39.2	Yes	No	No	No	Yes	Yes	No	No	Yes	Yes
4426442	fatal case	58	female	7	39	Yes	Yes	Yes	No	Yes	No	Yes	No	NA	NA
4694434	fatal case	74	male	12	38	Yes	No	No	Yes	Yes	No	Yes	Yes	Yes	Yes
4706252	survival	61	female	11	39	Yes	No	No	Yes	Yes	No	No	No	NA	NA
4703192	survival	29	female	5	39	Yes	No	Yes	No	Yes	No	No	No	No	No
4705185	survival	58	female	1	39	No	No	No	No	Yes	No	No	No	Yes	No
4686082	survival	49	male	14	39	Yes	No	Yes	Yes	Yes	No	No	No	NA	NA
4685944	survival	69	male	7	38.6	Yes	No	Yes	No	No	Yes	No	No	Yes	No
4684555	survival	53	female	9	39	Yes	No	No	No	No	No	No	No	NA	NA
4692267	survival	51	female	7	40	No	Yes	No	No	Yes	No	No	Yes	NA	NA
4748101	survival	48	male	7	38.8	Yes	No	No	No	Yes	No	Yes	No	NA	NA
4744233	survival	74	female	9	38.5	Yes	Yes	No	No	No	No	Yes	No	Yes	Yes
4759757	survival	64	female	7	39.5	Yes	Yes	No	No	No	No	No	No	Yes	Yes
4760720	survival	49	female	10	39.7	No	No	No	No	Yes	Yes	No	Yes	No	No
4759493	survival	72	male	10	38.8	No	No	No	No	No	Yes	No	No	Yes	Yes
