# Supplementary material for: A scoring model for predicting prognosis of patients with severe fever with thrombocytopenia syndrome
Source: PLoS Negl Trop Dis. 2017 Sep 21;11(9):e0005909. doi: 10.1371/journal.pntd.0005909 (PMC5626493; doi:10.1371/journal.pntd.0005909)
Supplement: S2 Table — WBC, white blood cell; Hb, hemoglobin; PLT, platelet counts; RDW, red blood cell volume distribution width; ALP, alkaline phosphatase; GGT, gamma-glutamyl transpeptidase; Dbil, direct bilirubin; Alb, serum albumin; LDH, lactate dehydrogenase; CK, creatinine kinase; CK-MB, creatine kinase isoenzyme-MB; AST, serum aspartate aminotransferase; ALT, serum alanine aminotransferase; TT, thrombin time; APTT, activated partial thromboplastin time; BUN, blood urea nitrogen; sCr, serum creatinine. M value, the value of model; NA, not available. (XLSX) [file pntd.0005909.s002.xlsx]

## Sheet: Sheet1
Admission number (AD)	Outcome	Viral load (copies/mL)	WBC (109 /L)	Neutrophils count (109 /L)	Lymphocytes count (109 /L)	Monocyte count(109 /L)	Hb (g/L)	PLT (109 /L)	RDW (%)	ALT (U/L)	AST (U/L)	ALP (U/L)	GGT (U/L)	Dbil (mmol/l)	Alb (g/l)	BUN (μmol/l)	sCr (μmol/L)	LDH (U/L)	CK (U/L)	CK-MB (U/L)	APTT (s)	TT (s)	CD3+cell (%)	CD3+CD4+ cell percent (%)	CD3+CD8+ cell percent (%)	B cell percent (%)	NK cell percent (%)	M value
4422977	survival	3.55917	1.8	0.9	0.8	0.1	108	12	13	222.7	1150.7	93.5	168.1	5	30	13.4	116	1394	1161	36	40	29.9	NA	NA	NA	NA	NA	0.1554
4423580	survival	5.33432	0.8	0.6	0.2	0	130	30	13	152.3	309	48.8	24.8	4	35.1	10.2	105	827	1039	26	55	23	NA	NA	NA	NA	NA	0.46472
4423869	fatal case	7.40533	1.1	0.5	0.6	0.1	140	10	12.5	106.6	633.7	65.4	36.7	4.6	34.1	7.5	115	1530	NA	300	52	28	NA	NA	NA	NA	NA	0.4006
4423857	survival	3.55917	1.5	1.3	0.2	0	134	60	13.4	35.6	137.9	59.5	21.4	2.6	35.4	3.5	61	782	318	8	35	19	NA	NA	NA	NA	NA	0.00247
4426201	survival	3.26331	0.89	0.8	3.3	0.7	124	71	14.3	52.7	111.6	83.9	37.7	4	35.6	2.8	49	642	104	12	37.4	19	78.8	41.7	47	14.1	5.5	0.0442
4686796	fatal case	8.1	4.7	2.9	1.6	0.2	146	43	14.2	140.4	478.5	67.3	61.3	5.4	36.9	14.3	209	2193	1600	96	56.2	37.4	NA	NA	NA	NA	NA	0.62813
4428089	fatal case	6.22189	3.3	2.5	0.5	0.3	169	19	13.1	475.4	396	70.1	76	5.1	32.4	11.6	115	702	1271	69	65	110	NA	NA	NA	NA	NA	0.87855
4429640	survival	3.38166	3.7	2.6	0.9	0.2	138	40	13.5	41.8	93.2	81.8	17.4	3.4	35.7	4	64	462	286	18	34.5	19	NA	NA	NA	NA	NA	0.0112
4430692	survival	3.85503	3	2	0.8	0.3	159	65	13.1	51	82	46.8	31.5	4.6	45.8	6	76	398	92	1	27.7	15.1	62	29	33.8	22.3	15	0.00297
4432851	survival	4.56509	8	5.2	1.7	1.1	139	103	14.9	258.7	502.1	96.9	265.2	3.7	28.4	2.1	33	1092	1912	54	32.5	25.2	NA	NA	NA	NA	NA	0.05767
4438258	survival	5.63018	1.4	0.5	0.7	0.2	142	14	12.6	98	361	51.1	84.5	2.1	26.9	3.3	53	1132	2250	1710	70.5	62.6	80.7	22.8	63.5	8.7	8.6	0.09765
4466324	survival	5.63018	3.6	1.1	1.8	0.6	182	30	15.1	412.3	982.7	276.1	487.8	7.3	27.1	11.3	105	2979	6282	173	54.3	84.8	33.4	14.4	17	48.9	15	0.46093
4466111	survival	4.15089	2.6	2	0.5	0	131	83	12.6	49.5	113.6	37.1	22	2.9	43.4	4.4	58	551	521	35	38.6	19.8	27.2	13.5	16.5	16.7	47.3	0.02727
4467064	survival	3.55917	3.4	1.9	1.1	0.5	145	90	13.6	286.6	413.7	64.3	88.9	5	25.5	5.5	45	1155	3545	111	25.2	19.9	51.5	13.1	34.2	21.6	23.7	0.01101
4468532	survival	5.92604	4.1	3.4	0.7	0.1	126	17	12.9	229.3	854.1	140.9	198.3	6.7	35.3	2.8	43	1500	NA	NA	48.7	30.5	42	16.9	28.5	46.9	5.6	0.01688
4505686	survival	5.03846	1.4	0.9	0.4	0.1	121	62	13.4	57.4	132.3	63.3	14.9	2.6	34.1	4	60	645	NA	NA	36.5	21	58.5	17.3	37.1	24.2	16.4	0.02302
4509264	survival	4.15089	1	0.6	0.4	0.1	133	59	12.5	40.3	97.3	54.4	17.7	4.1	32.3	5.4	62	326	146	8	49.3	22.8	58.9	24.5	31	21.3	18.9	0.21964
4517267	survival	4.7426	1.2	0.8	0.3	0.1	143	64	13.1	376.3	803.2	99.4	45.9	3.5	36.9	3.2	50	1219	3218	62	40.7	33	61.5	21.7	38.4	17	20.5	0.01591
4519827	survival	3.85503	1.8	1.2	0.5	0.1	126	67	13.8	394.5	619.8	52.1	27.7	2.5	35.8	4.6	64	862	2097	68	50.4	26.3	76.5	34.9	37.8	11.8	10.8	0.05691
4520732	survival	4.44675	1.9	1	0.7	0.2	118	36	12	67.2	111.3	74.3	25.4	2.7	35.4	4.6	70	555	285	17	81.8	40	48.1	21.1	24.4	14.2	37	0.52467
4509976	fatal case	6.51775	1.6	1.1	0.5	0.1	113	27	14.7	351	890	145.4	439	34.4	29.9	17.4	142	2750	NA	NA	79.4	120	74.6	27.5	39.5	13	10.1	0.9908
4510913	fatal case	5.23373	0.6	0.3	0.3	0.1	146	25	12.3	220.7	914.4	77	145.4	11.6	33.4	4.6	64	1601	8394	154	57.3	32.4	20.3	8.1	7.8	49	21.7	0.1481
4554731	survival	3.55917	1.9	0.8	0.7	0.3	126	32	14	96.4	223.2	107.9	130.5	3.9	29.6	2	62	1037	981	35	44.5	26.2	82.1	44	42.5	10.3	5.5	0.05421
4555476	fatal case	6.81361	1.9	0.5	1.2	0.2	118	36	14.1	140.1	590	112.9	123.7	3.9	28.7	19.6	271	2230	2995	80	116	120	12	4.1	7.7	70.1	10.3	0.99667
4557416	survival	4.44675	12	9.9	0.9	1.2	123	39	14	34.3	78.2	42.5	46.1	3.1	32.2	1.2	38	319	166	46	44.7	22.5	NA	NA	NA	NA	NA	0.04117
4558644	survival	5.33432	9.3	6	2.3	1	144	65	12.3	151.9	404.6	65.7	47.5	2.3	30.2	4.72	51.3	4399	1055	33	55.4	44.5	82	23.9	59.2	9.8	7.2	0.01443
4558746	survival	5.92604	2.5	1.1	0.9	0.4	118	31	13.2	267.8	853.3	308.5	356.7	17.4	29.8	4.4	56	812	NA	NA	46.7	23.4	NA	NA	NA	NA	NA	0.02319
4558747	survival	6.22189	1.6	0.3	0.9	0.3	94	38	15	76.4	143.5	57.2	33.5	8.3	30.8	3.5	48	756	NA	NA	29.2	21.1	NA	NA	NA	NA	NA	0.03557
4560310	survival	4.15089	8.8	7.3	1.2	0.3	151	28	11.9	68	138.6	77.6	32.6	4.8	34.8	4.1	73	674	319	22	44.4	30.8	58.7	18.9	34.9	19.8	25.4	0.02195
4562547	survival	6.22189	1.1	0.4	0.5	0.1	113	33	12.4	112.2	221.2	34.1	67	2.1	29.5	2	41	747	392	7	45.9	27	NA	NA	NA	NA	NA	0.03229
4562985	fatal case	NA	2.5	0.9	1.4	0.2	129	21	14.5	140.1	621.1	197.2	395.9	10.2	28.6	6.2	62	3007	1600	75	68.6	120	NA	NA	NA	NA	NA	0.63069
4565499	survival	5.05621	6.8	3.7	2	1	133	26	14.7	394.2	798.6	151.9	234.5	4.2	29.6	3.3	41	718	153	24	47.2	90.6	NA	NA	NA	NA	NA	0.19569
4566055	survival	2.78402	2.2	1.5	0.6	0.1	172	97	12.3	75.5	171.1	56	59.6	4.4	39.5	4.6	75	1005	986	31	33.3	22.7	NA	NA	NA	NA	NA	0.00387
4567569	fatal case	NA	0.5	0.2	0.3	0	82	44	23.9	85.8	294.1	94.3	75.8	6.9	28.2	10.2	124	520	180	13	56.2	20.6	57.5	30.3	11.5	27.2	10	0.83612
4572789	survival	7.31657	1	0.7	0.2	0	142	78	13	92.2	179.7	53.9	99.3	2.6	37	6.8	93	606	1368	22	37.4	16.9	39.9	14.8	17.2	16.1	39.3	0.02275
4570412	survival	3.74852	1.3	0.8	0.5	0	141	60	13.7	192.1	463.6	79.6	102.5	3.3	31.5	3.2	50	1259	341	54	44.6	27.1	NA	NA	NA	NA	NA	0.04739
4572445	survival	3.11538	1.4	0.4	0.8	0.2	133	48	13.1	41.1	80.7	45.4	20.4	2.5	33.9	1.9	37	528	72	13	39.3	20.4	NA	NA	NA	NA	NA	0.03054
4573066	survival	7.83136	9.2	4.6	3.6	0.5	159	31	12.7	224.7	798.9	124.5	312.2	12.7	25.9	6	54	3595	NA	NA	51.4	54.6	NA	NA	NA	NA	NA	0.13924
4573278	survival	5.48225	5.8	3.7	1.9	0.2	105	17	12.7	52.8	147.8	51.6	44.7	4.1	26.8	2.1	37	754	603	21	39.2	25.2	13.6	51.6		13.6	1.3	0.01657
4574032	survival	3.87278	1.7	1.1	0.5	0.1	123	52	12.7	54.5	98.4	65.1	19.6	3.1	33	5.9	68	430	137	25	41.7	23.1	NA	NA	NA	NA	NA	0.06241
4583495	survival	9.02071	1.4	0.5	0.8	0.1	154	34	13.5	116.2	413.2	68.5	72.3	2.7	35.9	6.9	107	1662	2224	315	40.7	39.8	NA	NA	NA	NA	NA	0.02012
4566332	fatal case	5.05621	3	2.2	0.7	0.1	163	82	13.4	134	308	NA	NA	NA	42.6	17.36	297.1	2150	1600	101	55	21.5	NA	NA	NA	NA	NA	0.78352
4620020	survival	2.48817	3.1	2.2	0.6	0.3	122	42	12.4	39.9	73.5	48.6	23.8	2.7	33.4	2.9	53	601	132	11	36.8	20.6	NA	NA	NA	NA	NA	0.0146
4620472	survival	3.5503	3.2	1.8	1	0.3	147	75	12.8	32.5	43.4	77.7	16.2	3.7	40.2	4.6	60	348	97	6	41.9	19.8	NA	NA	NA	NA	NA	0.00113
4623000	fatal case	6.6	3.8	1.9	1.4	0.2	148	33	13.5	157	662	NA	NA	NA	27.6	10.3	178	3985	NA	NA	180	120	NA	NA	NA	NA	NA	0.99998
4625657	fatal case	5.71893	5.6	2.2	1.8	1.3	109	43	14.5	105.7	612.1	96	146.4	4.2	28.1	11	117	3545	812	22	61.9	100	26.1	20.3	6.2	58.2	11.9	0.84118
4626243	survival	6.41716	0.6	0.3	0.2	0	141	40	14.5	95.1	154.1	54.7	20.3	4.3	35.6	6.6	64	447	275	36	60.4	26.1	NA	NA	NA	NA	NA	0.34259
4635948	fatal case	7	1.7	0.9	0.6	0.1	158	12	13	349.4	1789.2	185.7	198.2	12.8	32.2	10	134	7517	NA	NA	73.9	85	NA	NA	NA	NA	NA	0.87393
4636986	survival	4.29882	1.6	1.2	0.4	0.1	124	39	14.4	105.4	245.6	53.7	39.4	2.3	35	6.8	90	699	236	16	44.9	19.1	NA	NA	NA	NA	NA	0.03905
4639723	survival	6.44083	7.5	2.4	4.2	0.9	140	84	13.6	47.7	117.7	64.6	27	1	32.7	2.7	48	622	622	108	35	21	69.6	41.5	25.8	10.8	18.6	0.04838
4638982	survival	6.2	1.4	0.6	0.7	0.1	160	38	12.4	232	371.2	115.2	119.8	4.6	37.7	4	70	783	NA	NA	49.8	24.4	NA	NA	NA	NA	NA	0.01437
4635088	survival	3.9	4	1.1	2.2	0.8	96	25	14.4	186.4	293.7	243	270.2	8.2	29.4	6.4	78	665	NA	NA	33	23.2	NA	NA	NA	NA	NA	0.05693
4644804	survival	4.05325	3.1	0.6	1.3	1	147	32	12.9	412	728.7	180.4	512.5	10.8	30.6	6	82	1793	283	18	32.5	22.9	NA	NA	NA	NA	NA	0.00566
4487126	survival	2.47041	2	1.1	0.6	0.2	132	45	12.6	146.2	262.9	69.4	59.3	4.5	37	6.1	66	685	569	17	42.7	25.6	60.4	30.1	31.2	7.9	29.9	0.08708
4644215	survival	8.04734	2.2	1.4	0.4	0.4	149	59	13.7	21.6	43.4	69.7	16.8	2.6	33	8.4	74	215	NA	NA	40.1	19.8	NA	NA	NA	NA	NA	0.26494
4645216	survival	5.73669	3.5	2.5	0.9	0.1	119	43	12.6	68.7	388.1	144.8	108.8	5.8	28.6	4.2	72	1690	1848	788	49.1	46.5	NA	NA	NA	NA	NA	0.10587
4645086	survival	6.7574	3.6	2.2	1.1	0.2	142	23	14.5	31.9	43.5	70.8	24.8	3.7	32	3.1	54	418	395	12	37.6	21.3	NA	NA	NA	NA	NA	0.02827
4646737	survival	5.4	3	1	1.1	0.7	145	67	12	56.5	149.7	60	33.6	2.9	32.6	4.1	51	1277	1106	23	37.2	19.9	NA	NA	NA	NA	NA	0.01047
4648855	survival	7.4	4.3	1.2	2.5	0.4	131	53	13.8	103.5	84.1	50.3	22.4	3.1	35.9	3.2	50	344	NA	NA	22.5	19.8	NA	NA	NA	NA	NA	0.00105
4649723	fatal case	5.6	7.5	5.1	0.9	1.2	122	25	13.5	96.3	288.3	182.1	253	42.4	29.3	12.2	197	1933	NA	NA	57.1	110	NA	NA	NA	NA	NA	0.78772
4675291	fatal case	7	3.8	2	1.6	0.3	85	21	13.9	404.2	1156.6	143.4	212.7	12.4	28.7	6.2	77	1733	1600	116	62.6	102.2	69.8	32.1	34.7	17.3	9.7	0.29182
4677166	survival	7.5	1	0.7	0.3	0	147	41	13.3	48.8	83.1	78.8	45	4.1	37.5	9.3	85	363	376	17	55.6	25	0.36	72.9	37.8	1.5	14.4	0.13456
4680707	fatal case	7.4	2.3	1.8	0.4	0	123	24	13.6	130.1	471.2	118.9	203.3	7.6	34	8.2	129	1111	1600	96	65.6	31.5	NA	NA	NA	NA	NA	0.78782
4681538	survival	4.5	1.7	0.9	0.7	0.1	152	24	13.1	132	309.4	53.7	49.6	3.8	32	4	60	867	NA	NA	52	30.1	67.6	32.4	29.7	17.7	5.6	0.10468
4682942	fatal case	4.8	0.7	0.4	0.3	0.1	135	67	12.7	34.5	53	41.3	19.9	2.3	33.6	8.26	77.6	255	31	3	59.3	22.5	20.4	8.6	9	66.7	5.5	0.10821
4683889	survival	NA	3.7	1.5	1.6	0.6	146	42	14	187.7	547.2	131	161.1	5	30.3	4.8	40	1886	97	19	63.2	66	NA	NA	NA	NA	NA	0.73951
4684005	survival	5.5	4.3	3	0.7	0.6	122	38	12.6	66.6	91.5	57.7	53.8	6.8	29.7	8	43	648	281	6	35	19.6	NA	NA	NA	NA	NA	0.01592
4685354	survival	6.1	1.4	0.8	0.4	0.1	109	54	13	99.8	270	49.6	26.7	2.9	30.5	2.9	51	804	196	17	50.2	27.2	61.9	27.6	28	21.7	10.7	0.01421
4686185	survival	4.5	2.7	0.9	1.2	0.6	141	38	13.1	48.3	79	64.3	26.8	3.5	34.6	6.2	70	392	NA	NA	39.7	24	46.2	32.3	12.9	16.6	26.2	0.1153
4690302	fatal case	8.6	1.6	1.3	0.3	0	117	29	14.1	54.9	260.7	85.7	29.4	3.8	31.1	3.6	56	1248	464	8	56.9	29.2	NA	NA	NA	NA	NA	0.35722
4692149	survival	4.7	3.5	1.5	1.5	0.4	137	78	12.1	73.3	100.7	59.2	21.1	6	36.2	7.6	44	293	NA	NA	40.6	19	NA	NA	NA	NA	NA	0.27895
4692129	survival	5.4	7.7	6.1	1	0.4	150	32	12.8	81.3	191.9	86.2	149.9	6.2	34.5	10.3	67	890	709	33	32.2	23.9	0.99	54.4	37	2.28	32.8	0.15408
4691594	survival	3.3	2.7	2.2	0.4	0.1	123	60	12.6	37.6	75.5	78	19.9	2	33	4.7	41	424	58	13	36	20.9	NA	NA	NA	NA	NA	0.02901
4204767	survival	5.7	6.2	5.2	0.8	0.1	129	48	12.6	63.8	103.4	54.1	44.3	2.3	34.2	5.7	44	782	225	7	35.7	20.5	NA	NA	NA	NA	NA	0.04433
4694560	survival	4.5	1.7	1	0.6	0.1	159	20	13.6	84	175.3	48.1	23.6	6.3	37.9	4.5	66	866	NA	NA	63.6	24.4	NA	NA	NA	NA	NA	0.05917
4700462	survival	8.8	2.4	1.1	1	0.2	129	20	13	140.3	616.9	277.9	347.4	19.9	30.2	3.2	60	2325	686	20	69.8	75	59.2	39.3	20.5	11.7	26.1	0.12158
4699947	survival	5.4	4.7	3.7	0.6	0.4	116	39	13	137.7	183.7	74.2	170.7	5.5	35.3	2.8	31	370	NA	NA	36	22.3	NA	NA	NA	NA	NA	0.00442
4702101	survival	6.1	1.5	1.1	0.3	0.1	122	21	13.2	68.7	129.1	52.7	38.1	5.3	32.8	5	64	620	864	30	44.8	29.9	75.1	42.2	28	16.5	7.7	0.03136
4706361	survival	9.4	0.5	0.2	0.2	0.1	127	40	12.4	304.2	743.5	63.8	44.6	2.9	28.3	2.2	45	1094	568	22	50.2	26.1	NA	NA	NA	NA	NA	0.02071
4706601	survival	8.3	4.8	1.7	2.3	0.7	123	178	13.3	115.5	118.6	144.8	621.8	5.4	27.6	6	28	1340	125	14	53	19.6	NA	NA	NA	NA	NA	0.0643
4680387	fatal case	NA	20.6	15.5	3.1	1.6	123	112	14.1	85.7	705.8	417.8	291.5	12.3	21	17.9	149	3329	NA	NA	57.4	93.4	NA	NA	NA	NA	NA	0.94493
4689396	survival	3.2	5.4	3.4	1.4	0.6	104	263	15.1	143.8	184.2	128.5	111.4	22.3	40.2	2.4	36	686	NA	NA	35.6	22.9	NA	NA	NA	NA	NA	0.09775
4689724	fatal case	6.1	1	0.7	0.3	0	163	60	12.9	249.6	831.2	109.7	302.1	24.4	35.5	10.9	139	2080	1600	NA	58	29.8	NA	NA	NA	NA	NA	0.30735
4710543	survival	NA	5.9	3.8	1.7	0.3	138	51	13.5	153	559.2	67.2	44.7	7.4	33	14.5	157	2005	1600	41	52	41.3	NA	NA	NA	NA	NA	0.43915
4709106	fatal case	9.2	3.6	2.7	0.7	0.2	172	47	14.5	162	738.6	90.7	53.9	9.2	34	22.1	271	1640	1489	6	76.5	108	NA	NA	NA	NA	NA	0.99576
4399257	survival	NA	3.1	1.8	1.1	0.3	144	100	13.1	39.2	55.6	65.1	65.6	1.6	41	3.8	96	195	69	16	30.6	21.1	NA	NA	NA	NA	NA	0.00161
4401091	survival	NA	9.8	8.1	1.1	0.6	111	92	12.7	16.7	24	63.3	11.9	6.5	40	5.4	109	252	104	1	35.3	14.4	NA	NA	NA	NA	NA	0.03224
4421344	survival	3.38166	1.9	0.5	1.1	0.3	145	40	10.8	33.9	69.3	43.6	14	2.3	35.6	4.1	55	368	97	12	39.3	20.7	NA	NA	NA	NA	NA	0.00522
4635194	survival	5	3.8	2.4	1	0.3	144	60	13.4	37	49.2	56.2	37	5.4	33.7	4.3	57	356	NA	NA	40	23.6	NA	NA	NA	NA	NA	0.07001
4635193	survival	NA	4.7	2.5	1.7	0.5	163	34	12.6	185.7	143.9	78.8	59.8	4.3	34.7	3.06	58.6	333	24	14	31.5	25.1	NA	NA	NA	NA	NA	0.00319
4711347	survival	3.2	2.1	1	1	0.2	115	196	16	10.1	20.3	57.4	10.9	2	41.4	2.8	65	164	63	8	36.9	19.6	NA	NA	NA	NA	NA	0.00047
2267478800	survival	3	4.2	2.7	1.3	0.1	160	76	12.3	77.5	89	54.4	65.4	3	40.9	3.6	83	485	93	243	38.7	21	NA	NA	NA	NA	NA	0.00181
4683589	fatal case	9.4	18.9	14.1	3.1	1.6	134	134	13.8	266.9	1661.9	520.3	1347.1	9.5	31.3	10.5	156	8738	686	3	69.6	110	NA	NA	NA	NA	NA	0.73301
4685944	survival	5	4.4	3	0.9	0.6	111	37	12.7	67	104.9	69.2	26.9	8.6	29.7	2.9	48	685	1065	25	40.1	18.1	NA	NA	NA	NA	NA	0.06997
4693555	fatal case	6.1	1.9	1.2	0.6	0.1	136	48	13.5	123.1	403.6	83.6	31.7	5.8	37.2	4.68	65.8	1386	471	29	49.1	26.1	NA	NA	NA	NA	NA	0.18897
4704135	fatal case	7.7	2.9	1.1	1.4	0.3	161	55	13.1	363.2	1325.6	402.3	131.5	11.3	31	10.4	202	6024	1336	64	89	89	NA	NA	NA	NA	NA	0.98277
4713900	survival	4.7	5	2.4	1.8	0.6	139	50	13.1	42.5	300	50.8	39.5	2.7	34.9	2.7	69	580	1600	127	43.2	23.7	NA	NA	NA	NA	NA	0.00816
4434200	survival	4.03254	4.1	2.8	1	0.2	139	53	13.8	17.1	75.4	47.1	10.3	3.2	35.4	3.4	42	562	NA	NA	41.3	22.7	NA	NA	NA	NA	NA	0.15546
4460596	survival	4.4	1.5	0.8	0.6	0.2	162	38	12.1	51.3	146.5	42.3	17.6	2.8	39.2	4.5	64	635	1168	37	40.1	22.5	NA	NA	NA	NA	NA	0.00131
4506755	survival	3.6	4.7	3.4	1	0.2	140	52	12.9	80.6	88	55.6	69.6	4.7	35.8	3	47	1138	223	8	31.3	28.9	NA	NA	NA	NA	NA	0.00531
4512831	survival	3.3	2.1	0.6	1.1	0.4	120	66	13.6	50.4	57.6	81	21.9	5.6	36	3.4	39	423	66	6	33.3	23.9	NA	NA	NA	NA	NA	0.01085
4556845	survival	4.2	1.8	1.2	0.4	0.1	118	31	13	63.9	185.2	41.7	28.7	3.2	30.4	2.1	45	1026	352	14	47.5	34.4	NA	NA	NA	NA	NA	0.22507
4568011	survival	3.9	8.8	5.1	3.1	0.6	122	28	13.6	56.3	57.2	46.9	34	5.6	26.8	15.7	291	499	69	22	31.7	19.5	NA	NA	NA	NA	NA	0.2117
4623793	survival	2.64201	12.7	10.4	1.5	0.5	144	55	12.7	51.9	132.5	66.6	22	3	29.7	3.3	43	784	270	22	65.4	99	NA	NA	NA	NA	NA	0.60558
4622114	survival	6.98521	3.3	2.2	0.9	0.1	145	72	13.7	323.5	426.3	80.5	27.8	1.8	39.1	1.9	59	640	269	22	38.1	27.2	NA	NA	NA	NA	NA	0.00275
4624603	survival	2.58284	4.8	2.1	2.2	0.5	116	33	14.2	234.9	187.3	269.3	223.3	15.1	31.6	4.2	43	633	235	23	47	22	NA	NA	NA	NA	NA	0.22949
4625855	survival	2.81953	8.8	4.9	2.1	1.9	149	52	13.4	45	102	75.7	35.1	5.4	37.5	10.45	54	1914	250	43	36.4	25	NA	NA	NA	NA	NA	0.15136
4686130	fatal case	6.8	4.1	0.5	2.8	0.5	149	42	13.9	140.1	785.8	194.4	157.5	13.1	27.1	7.6	81	5332	1352	32	52.6	110	NA	NA	NA	NA	NA	0.55716
4687754	survival	6.1	2	0.8	0.9	0.2	117	20	12.3	40	171.6	72.2	22.5	4.3	30.1	2.3	52	1305	381	18	46.1	48.9	NA	NA	NA	NA	NA	0.03167
4679712	fatal case	8.3	1.8	1.1	0.2	0.4	108	39	14.3	19.8	21.5	55.9	19.9	7.3	27.7	8.1	59	405	23	6	42.5	17.9	NA	NA	NA	NA	NA	0.41936
4647692	survival	NA	3.1	2.7	0.3	0	141	67	13.3	147.5	330.9	54.2	70.3	48.9	28.8	11.8	103	1418	12379	113	48.8	17.4	NA	NA	NA	NA	NA	0.16336
4657730	fatal case	NA	2.6	2.1	0.3	0.1	83	20	13.6	25.7	38.1	230.6	159.5	103.2	27.8	4.89	37	345	NA	NA	34	14.8	NA	NA	NA	NA	NA	0.06638
4673853	survival	NA	6.6	5.7	0.7	0.2	121	21	13.3	189.4	593.4	78.8	59.3	58.9	31.7	9.8	254	1587	763	35	81.8	110	NA	NA	NA	NA	NA	0.14979
4630765	survival	NA	6.2	3.3	2.1	0.7	159	33	14.7	176.8	356.8	69	34.7	4.3	28.7	14.52	206	564	269	16	66	32.6	NA	NA	NA	NA	NA	0.90265
4711453	survival	NA	9.3	8.8	0.2	0.3	91	88	12.9	78.3	102.2	50.7	58.2	3.3	36.5	6.2	37	296	1312	86	35	17.1	NA	NA	NA	NA	NA	0.08744
4744375	survival	NA	1	0.6	0.4	0	125	28	12.9	42.2	77.8	41.2	12.8	3.6	31.3	5.28	40	685	1600	25	45	21.4	NA	NA	NA	NA	NA	0.11787
4746905	fatal case	NA	1	0.6	0.3	0.1	157	25	14.1	72.3	335.6	50.5	43	2.8	37.5	7.6	124	1418	4039	12	99.2	53.7	NA	NA	NA	NA	NA	0.96707
4748982	fatal case	NA	1.9	1.6	3	0.1	106	65	13.1	41.5	88.8	52.7	86.3	1.9	33.3	4.8	42	346	266	8	39.9	26.5	NA	NA	NA	NA	NA	0.02428
4756890	fatal case	NA	17.2	13.9	1.8	1.5	114	21	14.2	104.6	150.2	84.7	73.9	11.5	23.1	15.44	102	918	144	9	71.3	27.2	NA	NA	NA	NA	NA	0.98746
4755652	survival	NA	1.6	1.3	0.2	0.1	122	73	13.2	76.4	248.4	55.8	17.5	3.5	41.2	4.9	61	712	48	4	36.3	23.3	NA	NA	NA	NA	NA	0.01817
4751237	survival	NA	1.4	0.6	0.7	0.1	136	65	13.2	16.1	39	49.3	13	1.9	39.6	4.3	49	369	94	11	42.3	19.7	76.7	49.7	24.6	11.3	8.2	0.0033
4749170	survival	NA	3.5	2.4	0.7	0.3	128	39	12.7	47.2	106.1	58.3	46.2	4.4	35.5	5	35	835	172	15	37.8	24	83	30.9	51.3	9.4	6.5	0.08399
4749201	survival	NA	3.9	2.3	1.2	0.3	137	52	14.5	127.7	132.6	75.7	175.7	5.5	37	4.72	60	499	1240	35	29.3	20.5	NA	NA	NA	NA	NA	0.03862
4748362	survival	NA	2.8	0.5	1.2	0.9	137	24	13	258.7	602	157.8	49.3	3	31.9	3.6	48	1058	1504	24	61.5	40.6	71.6	34.9	31.3	13.6	12.8	0.2163
4744933	survival	NA	1.2	0.8	0.3	0.1	120	61	12.9	38.9	101.5	45.7	21	2.4	38	7.1	60	517	1027	25	44.3	21.1	41.5	19.7	23.7	31.6	18.8	0.08267
4745538	survival	NA	2.3	1.6	0.5	0.1	136	66	13.3	39.6	129.5	34.3	26.4	4.6	38.4	4.7	52	1471	1250	4	38.7	27.2	84.6	40.3	42.6	8.2	5	0.00212
4753208	fatal case	NA	3.8	2.2	1	0.6	58	26	14.3	287.9	1742	220	461.6	39.5	30.3	18.7	308	2423	NA	NA	96.4	110	62.1	34.7	35	29.2	3.4	0.96419
4754085	fatal case	NA	0.7	0.4	0.2	0	117	21	12.5	93	328.4	59	24.7	8	36.6	22.44	190.2	2150	1407	29	70.7	35.3	NA	NA	NA	NA	NA	0.98738
4426442	fatal case	NA	12.6	5	5.7	1.4	140	35	14.8	2550	NA	NA	NA	NA	29	NA	NA	5000	527	39	67.5	33.1	NA	NA	NA	NA	NA	NA
4694434	fatal case	NA	8.7	5.8	1.7	1.2	74	26	12.7	102.6	169.2	88.6	102.5	10.1	29.3	5.4	77	815	1046	76	40.3	21.4	77.2	27.5	48.6	6.9	12.3	0.19729
4706252	survival	NA	7.1	3	3.1	0.2	130	48	13.5	134.3	995.8	262.1	253	11.8	27.9	3.17	53.3	5000	546	36	55.7	44.9	NA	NA	NA	NA	NA	0.11714
4703192	survival	NA	1.5	1.0	0.3	0.1	118	46	12.1	176.6	144.4	306.9	176.1	23.4	32.8	4.7	45	291	128	3	39.3	23.9	NA	NA	NA	NA	NA	0.00128
4705185	survival	NA	6.2	4.9	0.8	0.5	126	29	15.3	53.7	53.2	60.7	26.8	35.3	33.3	3.7	36	221	86	19	48.5	17.5	NA	NA	NA	NA	NA	0.05396
4686082	survival	NA	1	0.5	0.4	0.1	163	40	12.1	160.6	584	91.7	310.5	6.9	36	4.37	54	2470	1447	17	51.9	27.9	NA	NA	NA	NA	NA	0.03242
4685944	survival	NA	4.3	2.3	1.4	0.6	121	37	12.7	67	104.9	69.2	26.9	8.6	29.7	3.54	48	685	1065	29	40.1	18.1	NA	NA	NA	NA	NA	0.08087
4684555	survival	NA	3	0.8	1.2	0.9	140	43	13.6	116	272	184.8	793.6	7.1	28.7	2.2	65	1130	430	19	44.1	24.2	57.8	29.3	29.3	29.3	8.1	0.01511
4692267	survival	NA	1.1	1.0	0	0.1	85	21	14.7	81.1	415	177	99.9	69.5	31.4	5.8	56	5000	234	11	31.3	22.3	NA	NA	NA	NA	NA	0.00939
4748101	survival	NA	1.6	0.8	0.7	0.1	129	27	13.5	71	240.2	44.7	25.8	3.1	32.5	2.7	84	1491	1543	26	56.4	46.1	68.5	28.2	39.9	5.7	22.3	0.0289
4744233	survival	NA	3	0.7	1.6	0.7	115	41	13.2	68.2	135.3	71.4	95.1	4.6	31.2	4.8	40	747	234	31	36.4	26.8	NA	NA	NA	NA	NA	0.13042
4759757	survival	NA	2.6	0.9	1.3	0.4	142	48	13.1	72.1	198.8	37.4	33.1	2.4	26.4	7.32	66	1091	709	23	54	24.4	NA	NA	NA	NA	NA	0.30499
4760720	survival	NA	5.4	3.3	1.7	0.3	128	64	13	138.6	159.7	73.8	55.3	4.1	36.2	1.64	45	651	154	11	26.7	23.4	NA	NA	NA	NA	NA	0.00182
4759493	survival	NA	6.8	5.6	0.6	0.6	94	176	13.7	46.8	45.1	125.2	337.1	54.9	29.3	5.9	44	452	76	42	42.3	15.9	NA	NA	NA	NA	NA	0.21
