# Supplementary material for: A scoring model for predicting prognosis of patients with severe fever with thrombocytopenia syndrome
Source: PLoS Negl Trop Dis. 2017 Sep 21;11(9):e0005909. doi: 10.1371/journal.pntd.0005909 (PMC5626493; doi:10.1371/journal.pntd.0005909)
Supplement: S3 Table — WBC, white blood cell; Hb, hemoglobin; PLT, platelet counts; Alb, serum albumin; LDH, lactate dehydrogenase; CK, creatinine kinase; AST, serum aspartate aminotransferase; ALT, serum alanine aminotransferase; TT, thrombin time; APTT, activated partial thromboplastin time; BUN, blood urea nitrogen; sCr, serum creatinine; NA, not available. (XLSX) [file pntd.0005909.s003.xlsx]

## Sheet: d0-6
Admission number (AD)	Outcome	WBC (109 /L)	Hb (g/L)	PLT (109 /L)	CK (U/L)	LDH (U/L)	ALT (U/L)	AST (U/L)	Alb (g/l)	BUN (μmol/l)	sCr (μmol/L)	APTT (s)	TT (s)
4422977	survival	1.8	94	8	665	1490	NA	1619	NA	NA	NA	NA	NA
4423580	survival	0.8	130	30	1039	1621	NA	292	NA	NA	NA	NA	NA
4423857	survival	1.5	134	60	318	1001	NA	64	NA	3.89	64.1	35	19
4430692	survival	1.5	147	36	169	398	51	82	45.8	6	76	27.7	15.1
4432851	survival	2.22	NA	100	NA	300	88	122	26.1	NA	NA	NA	NA
4466324	survival	1.06	NA	79	4319	1156	154.9	402.9	NA	NA	NA	NA	NA
4467064	survival	4.5	158	50	1803	5000	NA	850	NA	2.63	34.3	43.4	32.2
4468532	survival	4.1	126	17	NA	NA	154.6	399.7	NA	NA	NA	NA	NA
4505686	survival	2.4	127	65	197	909	36	71	37.8	5.54	68.1	NA	NA
4509264	survival	0.6	127	44	146	326	40.3	97.3	32.3	5.4	62	64.3	26.9
4517267	survival	1.2	143	64	3218	1219	376.3	803.2	36.9	3.2	50	40.7	33
4519827	survival	2.24	NA	81	1572	297	12	123.8	NA	NA	NA	NA	NA
4557416	survival	0.9	135	32	NA	831	38	86	28.6	5.92	61.4	66.5	23.4
4558644	survival	2	152	46	405	961	76	98	34.5	4.13	70.3	47.7	27.4
4558746	survival	2.5	117	43	233	2150	140	482	35.1	10.09	92.2	58.3	31.6
4558747	survival	1.4	129	24	672	2150	67	152	31.8	6.14	56.1	40.4	30.4
4560310	survival	2.2	NA	88	NA	NA	NA	NA	NA	NA	NA	NA	NA
4562547	survival	4.9	110	41	NA	NA	NA	NA	NA	2.6	56.5	44	22.2
4565499	survival	1.1	127	45	597	4789	393	750	34.4	7.48	70.1	52.3	28.3
4566055	survival	2.2	NA	97	986	1005	75.5	171.1	NA	NA	NA	NA	22.7
4572789	survival	1	142	78	1368	606	92.2	179.7	37	6.8	93	NA	NA
4570412	survival	1.6	153	74	341	2150	129	380	35.4	6.31	62.5	44.6	27.1
4573066	survival	2.6	NA	13	NA	NA	NA	NA	NA	NA	NA	NA	NA
4573278	survival	1.6	146	27	NA	NA	NA	NA	NA	9.6	67.6	33.9	22.2
4574032	survival	1.7	123	52	137	872	NA	76	NA	NA	NA	41.7	23.1
4583495	survival	1.4	154	34	2224	1662	116.2	413.2	35.9	6.9	107	48.6	23.9
4620020	survival	1.8	NA	107	NA	NA	NA	NA	NA	NA	NA	NA	NA
4620472	survival	3.2	147	75	97	348	32.5	43.4	40.2	4.6	60	41.9	19.8
4626243	survival	0.6	141	40	223	447	95.1	154.1	35.6	6.6	64	60.4	26.1
4636986	survival	1.6	124	39	499	699	105.4	245.6	35	6.8	90	44.9	19.1
4635088	survival	2.7	NA	22	NA	NA	NA	NA	NA	NA	NA	NA	NA
4487126	survival	2	132	45	569	685	146.2	262.9	37	6.1	66	42.7	25.6
4644215	survival	2.2	149	59	NA	215	21.6	43.4	33	8.4	74	40.1	19.8
4645086	survival	2.1	137	50	564	721	30	68	41.6	10.09	129.1	38	18.7
4648855	survival	NA	NA	40	NA	NA	NA	NA	NA	NA	NA	NA	NA
4677166	survival	1	147	41	376	363	48.8	83.1	37.5	9.3	85	55.6	25
4684005	survival	0.9	141	36	NA	2150	95	304	39.7	8.03	65.9	46.1	39
4685354	survival	1.2	118	79	84	864	38	68	37.2	2.79	55.9	40.6	22.2
4686185	survival	2.7	141	38	228	392	NA	79	NA	NA	NA	39.7	24
4692149	survival	2.8	131	62	58	599	32	68	39.7	7.56	74.6	49.8	19.3
4692129	survival	2.3	154	45	599	2150	28	192	37.1	10.27	122.3	76.3	32.7
4691594	survival	5.3	117	23	58	424	37.6	75.5	33	4.7	41	42.9	24.6
4204767	survival	1.3	136	73	NA	1426	55	86	38.9	5.7	100.8	37	22.9
4694560	survival	1.5	158	27	1158	866	84	175.3	37.9	4.5	66	71.6	32
4699947	survival	0.5	115	39	NA	1008	35	91	29.5	1.55	45.9	60.2	24.8
4702102	survival	2.6	127	40	1081	2150	105	239	39.9	11.74	86.2	40.2	22.7
4681538	survival	2	141	27	263	2150	97	270	35.3	5.44	83.6	56.2	27
4706361	survival	1	147	76	561	2150	292	643	37.6	5.85	64	38.7	22.5
4710543	survival	5.9	138	51	1600	5000	NA	750	NA	16.24	190.5	52	41.3
4399257	survival	3.1	144	100	69	195	39.2	55.6	41	3.8	96	30.6	21.1
4401091	survival	9.8	111	92	104	252	16.7	24	40	5.4	109	35.3	14.4
4421344	survival	1.9	145	40	97	368	33.9	69.3	35.6	4.1	55	39.3	20.7
4635194	survival	1.21	NA	81	NA	NA	NA	NA	NA	NA	NA	NA	NA
4635193	survival	6.3	NA	50	NA	771	204	198	33.7	3.06	58.6	NA	NA
2267478800	survival	2.1	115	196	63	164	10.1	20.3	41.4	2.8	65	36.9	19.6
4711347	survival	6.8	154	162	93	485	77.5	89	40.9	3.6	83	38.7	21
4685944	survival	1.6	142	35	NA	2150	145	371	37.1	9.45	70.9	68.6	33.8
4713900	survival	12.7	129	44	1600	1665	48	287	33	3.02	79.9	42.4	28.5
4434200	survival	4.1	139	53	NA	562	17.1	75.4	35.4	3.4	42	41.3	22.7
4460596	survival	1.5	162	38	1168	635	51.3	146.5	39.2	4.5	64	40.1	22.5
4506755	survival	1.4	NA	73	NA	NA	43	59	NA	NA	NA	41.9	NA
4512831	survival	0.9	128	46	NA	NA	NA	NA	NA	NA	NA	46.3	NA
4556845	survival	1.3	125	68	NA	150	42	89	NA	NA	NA	49	NA
4568011	survival	8.1	NA	20	NA	1637	76	162	25.9	NA	NA	NA	NA
4622114	survival	4.7	152	92	269	1391	155	263	41	2.59	67.4	NA	NA
4624603	survival	2.18	NA	39	NA	NA	NA	NA	NA	NA	NA	NA	NA
4687754	survival	1.7	122	29	381	NA	NA	NA	NA	NA	NA	36	21.8
4647692	survival	3.1	141	67	12379	1418	147.5	330.9	28.8	11.8	103	48.8	17.4
4673853	survival	7.2	127	55	666	5228	179	659	34.5	7.23	186.5	80.6	57.4
4630765	survival	6.1	145	38	269	1788	91	217	39.4	11.97	189.7	66	32.6
4711453	survival	9.3	91	25	1312	296	78.3	102.2	36.5	6.2	37	35	17.1
4744375	survival	1.3	124	41	1600	987	42	98	35.6	5.28	55.3	38.4	21.3
4755652	survival	1.6	122	89	34	759	76.4	248.4	41.2	4.9	61	32.6	19.8
4751237	survival	1.7	134	110	36	442	16	30	48.8	5.64	62.9	28.8	18.8
4744933	survival	1.2	120	66	1027	517	38.9	101.5	38	7.1	60	44.3	21.1
4745538	survival	1.5	131	49	NA	2150	52	215	36.1	NA	NA	54.3	22.8
4703192	survival	2.2	138	89	128	291	187.8	154.7	36.4	4.7	53	39.3	23.9
4705185	survival	2.7	115	36	86	221	53.7	53.2	33.3	3.7	36	48.5	17.5
4685944	survival	1.6	142	35	NA	2150	145	371	37.1	9.45	70.9	68.6	33.8
4684555	survival	3.4	149	53	430	1130	165	582	32	2.2	203	57.5	38.3
4744233	survival	1.3	127	52	607	2150	NA	NA	NA	6.89	75.6	41.3	26
4759493	survival	2.1	148	45	597	2150	224	672	34.6	5.47	58.3	67.1	42.5
4686796	fatal case	2.8	144	42	1055	1692	71	118	41.8	8.63	133.8	NA	NA
4428089	fatal case	3	158	30	NA	NA	533	730	NA	NA	NA	45.2	30.5
4510913	fatal case	0.6	146	25	8394	1601	220.7	914.4	33.4	4.6	64	57.3	32.4
4567569	fatal case	1.8	NA	102	NA	687	NA	NA	NA	9.83	97.3	24.2	22.6
4566332	fatal case	3	163	82	1600	2150	134	308	42.6	17.36	297.1	55	21.5
4562985	fatal case	2.5	129	21	1600	10750	NA	707	NA	NA	NA	68.6	120
4625657	fatal case	NA	NA	NA	NA	974	93	319	30.4	15.79	140	NA	NA
4623000	fatal case	1.2	NA	30	788	5000	157	1454	NA	NA	NA	95.5	54.4
4635948	fatal case	1.2	140	28	NA	2150	127	511	35.7	7.45	128.9	41.9	30.4
4680707	fatal case	3.4	116	54	772	340	54	94	36.4	NA	NA	NA	NA
4682942	fatal case	1	137	94	20	255	34.5	53	33.6	8.26	77.6	45.8	19.3
4680387	fatal case	1.7	116	45	751	6924	143	574	30.3	6.09	58.3	60.4	45.6
4709106	fatal case	3.6	172	47	1489	5000	289	750	27.8	33.06	242	76.5	108
4683589	fatal case	2.1	113	40	1073	5000	106	469	33.9	5.8	77.2	90.7	63.4
4693555	fatal case	2	133	70	NA	2150	75	239	34	4.68	65.8	49.1	26.1
4704135	fatal case	2.5	160	28	439	2150	54	188	NA	NA	NA	52.1	28.8
4679712	fatal case	2.3	NA	59	NA	NA	NA	NA	NA	NA	NA	NA	NA
4657730	fatal case	3.9	85	23	61	806	45	59	27.8	4.89	44.1	35.3	16.9
4746905	fatal case	1.7	151	49	890	883	66	139	39	11.83	155.5	50.3	23.7
4748982	fatal case	1.9	106	94	143	618	61	79	36.1	7.06	48.3	30.1	20.2
4754085	fatal case	0.7	117	21	1407	2150	93	328.4	36.6	22.44	190.2	70.7	35.3

## Sheet: d7-13
Admission number (AD)	Outcome	WBC (109 /L)	Hb (g/L)	PLT (109 /L)	CK (U/L)	LDH (U/L)	ALT (U/L)	AST (U/L)	Alb (g/l)	BUN (μmol/l)	sCr (μmol/L)	APTT (s)	TT (s)
4422977	survival	1.8	108	12	1161	1394	222.7	1150.7	30	13.4	116	40	29.9
4423580	survival	3.8	134	24	633	827	152.3	309	35.1	10.2	105	55	23
4423857	survival	5.1	123	31	NA	782	35.6	137.9	35.4	3.5	61	NA	NA
4426201	survival	1.3	158	43	174	697	57.1	163.5	36.8	5.6	68	53.1	23.9
4429640	survival	1.6	131	46	286	462	41.8	93.2	35.7	4	64	34.5	19
4430692	survival	14.4	138	70	NA	483	137.3	81.6	36.1	NA	NA	NA	NA
4432851	survival	5.3	123	166	NA	1092	258.7	502.1	28.4	2.1	33	32.5	25.2
4438258	survival	3.2	121	25	1710	1132	98	361	26.9	3.3	53	46.3	21.2
4466324	survival	4.7	158	51	6282	2979	412.3	982.7	27.1	11.3	105	23.1	52.4
4466111	survival	6.9	158	64	521	719	48.6	211.4	37.8	5.1	34	30.1	22.1
4467064	survival	4.6	143	109	572	898	213.2	121	36.4	3.4	39	21.6	17.5
4468532	survival	3.9	100	25	NA	1500	229.3	854.1	35.3	2.8	43	26.9	19.8
4505686	survival	4	120	42	NA	572	75.2	82.6	27.1	2.8	55	39.9	18.6
4509264	survival	4.9	141	36	80	381	30.2	31.9	32	6	53	35.9	23.8
4517267	survival	4.6	129	28	2006	1089	NA	87	NA	NA	NA	24.3	20.3
4519827	survival	3	146	67	2097	862	394.5	619.8	35.8	4.6	64	NA	NA
4520732	survival	1.9	118	36	NA	555	67.2	111.3	35.4	4.6	70	81.8	40
4554731	survival	5.2	132	35	981	1037	96.4	223.2	29.6	2	62	44.5	26.2
4557416	survival	12	123	39	166	319	34.3	78.2	32.2	1.2	38	34.5	18.7
4558644	survival	5.8	128	58	1149	4399	151.9	404.6	30.2	4.72	51.3	38.3	21.9
4558746	survival	23.4	106	106	NA	453	116.9	190.7	30.7	2	44	46.7	23.4
4558747	survival	3.8	117	256	NA	477	219.8	153	37.6	3.5	48	20.9	18.5
4560310	survival	8.8	151	28	319	674	68	138.6	34.8	4.1	73	44.4	30.8
4562547	survival	3.4	112	51	392	747	112.2	221.2	29.5	2	41	45.9	27
4565499	survival	4.3	131	25	153	718	394.2	798.6	29.6	3.3	41	37.2	17.9
4566055	survival	2.8	183	74	NA	1158	109.2	162.3	32.6	3.6	54	21.6	21.2
4572789	survival	4.7	124	14	4903	1775	139.5	352.5	32.2	6.7	74	35.1	36.1
4570412	survival	6.3	148	67	71	405	80.1	57.2	30.4	3.1	44	39.2
4572445	survival	1.4	133	48	72	528	41.1	80.7	33.9	1.9	37	39.3	20.4
4573066	survival	9.2	159	31	77	3595	224.7	798.9	25.9	6	54	51.4	54.6
4573278	survival	5.3	113	27	474	754	52.8	147.8	26.8	2.1	37	47.9	25.3
4574032	survival	3.9	143	67	75	530	319.1	335.7	35.7	NA	NA	28.2	20.9
4583495	survival	4.4	143	185	626	673	78.2	92.3	29.9	3.1	60	38.4	21
4620020	survival	3.1	122	42	132	601	39.9	73.5	33.4	2.9	53	36.8	20.6
4620472	survival	4.7	129	182	NA	NA	NA	NA	NA	NA	NA	NA	NA
4626243	survival	6.4	135	42	NA	NA	NA	NA	NA	NA	NA	61.5	32
4636986	survival	3.4	91	44	51	592	68.3	100.8	27.9	5.1	64	42	20.3
4635088	survival	4.1	91	39	NA	665	186.4	293.7	29.4	6.4	78	32.1	19.2
4644804	survival	3.1	147	32	283	1793	412	728.7	30.6	6	82	32.5	22.9
4487126	survival	5.2	138	54	NA	321	109.7	74.7	37.3	6	54	26.9	19.6
4644215	survival	5.6	46.2	48	74	582	41	113.6	30	6.7	64	42.3	23.5
4645216	survival	2.4	120	43	768	1690	68.7	388.1	28.6	4.2	72	62.3	75.7
4645086	survival	5.1	129	44	395	418	31.9	43.5	32	3.1	54	41.2	17.5
4646737	survival	3	145	67	1106	1277	56.5	149.7	32.6	4.1	51	37.2	19.9
4648855	survival	4.3	131	53	NA	344	103.5	84.1	35.9	3.2	50	22.5	19.8
4638982	survival	8.1	169	42	6421	783	232	371.2	37.7	4	70	38.7	24.8
4677166	survival	3.6	138	60	70	434	151.6	135.4	29.7	3.8	50	38.1	20.9
4683889	survival	4.2	147	45	113	4200	198	613	33	4.78	48.9	76.8	54.1
4684005	survival	3.7	115	89	55	648	66.6	91.5	29.7	4.2	43	29.1	16.9
4685354	survival	8.9	98	42	432	829	75.7	217.7	29.8	2.5	56	39.7	24.3
4686185	survival	5.8	136	102	NA	301	42.5	45.1	34.4	NA	NA	37	18.2
4692149	survival	3.5	137	78	NA	293	73.3	100.7	36.2	4.5	44	40.6	19
4692129	survival	20.6	144	83	709	890	81.3	191.9	34.5	4.9	67	32.2	23.9
4691594	survival	14.9	85	127	27	256	23.4	25.5	28.5	4	31	40.6	16.4
4204767	survival	2.8	141	63	98	782	63.8	103.4	34.2	1.4	44	35.7	20.5
4694560	survival	8.4	145	52	100	283	71.1	46.4	35.7	6.9	69	38.5	20.8
4699947	survival	4.7	116	39	NA	370	137.7	183.7	35.3	2.8	31	36	22.3
4702102	survival	10.7	123	50	101	620	68.7	129.1	32.8	5	64	42.1	21.5
4681538	survival	4.4	139	26	NA	352	195.7	156	31.9	3.8	59	32.5	19.1
4700462	survival	1.5	117	23	744	2325	140.3	616.9	30.2	3.2	60	69.8	75
4706601	survival	4.8	123	178	125	1340	115.5	118.6	27.6	6	28	53	19.6
4706361	survival	2.1	125	32	483	1094	304.2	743.5	28.3	2.2	45	69.8	29.1
4689396	survival	4.3	113	73	290	686	143.8	184.2	40.2	2.4	36	37.5	22.6
4710543	survival	3.9	80	37	963	1411	146.5	315	29.3	4	69	42.1	22.4
4399257	survival	3.6	138	85	193	230	162.5	132.6	38.6	3.7	75	30.9	18.9
4401091	survival	5.2	97	166	NA	239	16.8	22.2	37.9	NA	NA	NA	NA
4421344	survival	4.3	129	144	48	470	NA	NA	NA	NA	NA	23.1	17.4
4635194	survival	2.9	124	61	NA	299	20.2	26.4	31	4.3	57	33.9	21
4635193	survival	4.7	163	34	24	333	185.7	143.9	34.7	NA	NA	31.5	25.1
2267478800	survival	3.5	104	216	112	203	22.7	27.2	42.2	2.4	57	28.4	20.3
4711347	survival	3.1	165	77	NA	398	115.6	96.4	45.1	3.6	67	NA	NA
4685944	survival	4.4	111	37	1065	685	67	104.9	29.7	2.9	48	40.1	18.1
4713900	survival	4.6	144	187	NA	NA	NA	NA	NA	NA	NA	36.1	19.6
4434200	survival	17.4	141	86	NA	310	32.8	35.5	36.8	NA	NA	NA	NA
4460596	survival	5.3	149	40	745	635	51.3	146.5	39.2	4.5	64	32.1	19.9
4506755	survival	4.7	140	52	223	346	80.6	88.8	35.8	3	47	31.3	28.9
4512831	survival	2.1	120	66	66	423	50.4	57.6	36	3.4	39	33.3	23.9
4556845	survival	3.7	112	43	NA	1026	63.9	185.2	30.4	2.1	45	40.4	25.7
4568011	survival	6.5	114	63	NA	499	56.3	57.2	26.8	15.7	291	31.7	19.5
4623793	survival	12.7	144	55	270	784	51.9	132.5	29.7	3.3	43	61.9	110
4622114	survival	2.2	143	63	NA	506	359.9	405.9	32.4	3.2	54	29.8	23.9
4624603	survival	4.1	112	39	121	633	234.9	187.3	31.6	4.2	43	47	22
4625855	survival	8.8	149	52	250	1914	45	102	37.5	10.45	54	36.4	25
4687754	survival	2.8	109	35	71	594	65.9	102.9	34.2	3.7	40	46.1	48.9
4649723	survival	7.5	122	25	2270	1933	96.3	288.3	29.3	12.2	197	57.1	110
4647692	survival	8.4	95	110	2816	761	177.7	70.5	22.5	9.8	85	30.4	19.7
4673853	survival	7.1	106	66	NA	432	119.3	78.4	27.2	8.6	145	26	21.6
4630765	survival	4.1	120	159	NA	326	77.6	75.4	27.3	9.8	175	59.2	22.4
4711453	survival	9.5	108	169	636	263	55.1	36.2	36.1	4.9	40	NA	NA
4744375	survival	2.9	130	53	227	841	53.4	56.7	32.5	4.1	34	36.4	22.1
4755652	survival	3.3	142	60	NA	NA	NA	NA	NA	NA	NA	30.4	21.2
4751237	survival	3.9	124	104	NA	251	91.7	49.4	40	4.1	35	28	20.3
4749170	survival	39	NA	835	47.2	106.1	35.5	3.2	35	32.2	24.6	NA	NA
4749201	survival	3.9	137	45	NA	1036	NA	151	NA	4.72	72.7	29.3	20.5
4748362	survival	2.8	137	24	1504	2150	258.7	602	31.9	3.6	48	61.5	40.6
4744933	survival	8.1	119	63	270	739	104.4	145.9	28.8	2.7	31	35.6	23.8
4745538	survival	6.2	135	230	213	1073	305.3	313.6	41.2	4.6	50	28.2	21.1
4706252	survival	7.1	130	48	546	5000	134.3	995.8	27.9	3.17	53.3	81.7	78.4
4703192	survival	5.8	102	176	NA	NA	84	71.9	32.2	NA	NA	NA	NA
4686082	survival	2	144	61	830	2150	92	219	38.4	6.26	74.5	41.5	25
4685944	survival	4.1	100	59	503	517	NA	61.2	NA	NA	NA	NA	NA
4684555	survival	6.1	111	270	37	386	54	59.4	32.6	3.7	50	34.8	18.3
4692267	survival	1.0	61	21	234	5000	81.1	415	31.4	5.8	56	31.3	22.3
4748101	survival	5.6	127	27	1543	1491	71	240.2	32.5	2.7	84	56.4	46.1
4744233	survival	3.3	106	46	234	747	68.2	135.3	31.2	4.8	40	35.7	23
4759757	survival	4.7	151	145	NA	618	55	82	29.4	3.4	41	36.3	21.1
4760720	survival	5.4	128	64	154	651	138.6	159.7	36.2	1	45	26.7	23.4
4759493	survival	6.8	94	176	NA	452	46.8	45.1	29.3	5.9	44	42.3	15.9
4423869	fatal case	8.8	123	47	5000	8403	469.8	2322.4	31.4	18.2	178	29.3	43.5
4686796	fatal case	4.7	146	43	10793	2193	140.4	478.5	36.9	14.3	209	56.2	37.4
4428089	fatal case	5.7	176	12	1271	702	475.4	396	32.4	11.6	115	65	110
4509976	fatal case	12.6	126	38	513	2750	351	890	29.9	17.4	142	79.4	120
4510913	fatal case	17.9	142	186	1600	27110	NA	1931	NA	NA	NA	52.7	120
4567569	fatal case	0.8	73	29	180	520	85.8	294.1	28.2	10.2	124	57.8	71
4566332	fatal case	3.4	167	21	1600	10750	128.5	696	23.7	13.4	210	173.3	120
4555476	fatal case	1.9	118	36	2995	2230	140.1	590	28.7	19.6	271	116	120
4562985	fatal case	17.7	114	39	2659	2194	144.8	534.6	29.9	6.7	59	35.9	59.6
4625657	fatal case	4	83	38	980	3545	105.7	612.1	28.1	11	117	71	110
4623000	fatal case	3.8	148	33	NA	3985	157	662	27.6	3.76	58.5	180	120
4635948	fatal case	5.9	129	40	1404	7517	349.4	1789.2	32.2	10	134	89.6	110
4680707	fatal case	2.9	148	27	5861	1111	130.1	471.2	34	9.3	129	134.5	120
4682942	fatal case	6	141	34	222	1955	516.9	898.5	34.9	7.6	80	62.8	24.1
4690302	fatal case	3	119	22	694	1248	54.9	260.7	31.1	3.6	56	71.3	34.8
4675291	fatal case	7.7	49	53	8706	1733	404.2	1156.6	28.7	6.2	77	45.5	105
4680387	fatal case	17.5	76	118	2453	3329	85.7	705.8	21	17.9	149	70.9	110
4683589	fatal case	18.9	134	134	NA	8738	266.9	1661.9	31.3	10.5	156	NA	NA
4693555	fatal case	8.8	133	53	267	NA	NA	NA	NA	NA	NA	55.1	110
4704135	fatal case	2.9	161	55	1336	6024	363.2	1325.6	31	10.4	202	77	110
4686130	fatal case	4.1	149	42	1352	5332	140.1	785.8	27.1	7.6	81	52.6	110
4753208	fatal case	9	48	122	NA	1359	172	704.7	26.3	7.6	136	66.8	78.8
4694434	fatal case	8.7	74	26	1289	2150	121	280	26.9	5.62	82.7	35.8	23
4657730	fatal case	1.6	56	17	NA	451	47.2	166.8	23.7	7.1	32	NA	NA
4746905	fatal case	4.4	156	33	4039	2160	86.3	523.3	32.8	10	169	99.2	53.7
4748982	fatal case	4	132	72	3594	8784	148.9	1386.8	31.6	4.7	38	92.2	160
4756890	fatal case	18.3	102	21	144	918	104.6	150.2	23.1	15.8	102	57.8	21.2

## Sheet: >d13
Admission number (AD)	Outcome	WBC (109 /L)	Hb (g/L)	PLT (109 /L)	CK (U/L)	LDH (U/L)	ALT (U/L)	AST (U/L)	Alb (g/l)	BUN (μmol/l)	sCr (μmol/L)	APTT (s)	TT (s)
4422977	survival	2.5	84	194	139	284	27.3	28.7	32.6	NA	NA	NA	NA
4423580	survival	5.1	119	155	64	311	93.3	56.7	36.9	7.2	67	NA	NA
4423857	survival	3.1	126	158	NA	333	138.4	71.5	35.2	NA	NA	NA	NA
4426201	survival	5.5	130	91	104	642	52.7	111.6	35.6	2.8	49	37.4	19
4432851	survival	7.6	121	389	247	540	175.8	172.8	38.7	2.9	34	NA	NA
4438258	survival	6.8	120	221	NA	443	37.7	51.8	40.1	2	55	17	5
4466324	survival	9.4	139	72	292	538	168.3	60.7	29.5	8.4	49	20.4	18.1
4466111	survival	5.8	120	136	60	413	66.4	51.9	29.3	3.1	40	25	16.6
4467064	survival	9.1	138	269	63	400	79.5	31.7	41.1	6.3	63	NA	NA
4468532	survival	3.7	86	261	NA	222	61.7	69.9	32.4	3.4	47	NA	NA
4505686	survival	3.1	110	288	NA	256	74.2	79.9	31.9	NA	NA	NA	NA
4509264	survival	7.1	99	299	24	177	30.4	24.3	30.2	2	34	29.9	18.2
4519827	survival	6.6	129	243	NA	277	48	35.5	38.8	NA	NA	NA	NA
4520732	survival	4	91	139	NA	224	57.3	33.5	32.3	NA	NA	28.8	19.3
4554731	survival	3.6	121	218	23	229	45	31.8	36	4.1	65	NA	NA
4557416	survival	2.1	101	104	37	211	33.5	31.6	37.7	5.5	38	24.9	16.9
4558644	survival	6	122	347	632	313	57.7	41	31.3	5.4	50	36.8	18
4558746	survival	2.4	97	273	NA	260	25.8	24.9	35.7	1.8	44	NA	NA
4558747	survival	4.2	120	336	NA	276	52	34.4	35.2	NA	NA	NA	NA
4560310	survival	3.4	140	163	99	280	45.2	30.9	36.9	NA	NA	37.1	19.2
4562547	survival	1.9	93	381	16	232	58.2	46.4	28.2	2.8	41	NA	NA
4565499	survival	3.5	90	260	NA	245	32.3	73.3	28.6	NA	NA	NA	NA
4566055	survival	4.4	153	216	NA	509	190.7	90.4	36.6	NA	NA	20.8	19.4
4572789	survival	3.1	96	237	127	251	72.2	42.4	29.3	NA	NA	NA	NA
4572445	survival	6	118	243	NA	259	21.4	26.2	31.8	NA	NA	39.3	NA
4573066	survival	5.9	130	111	928	544	48.1	48.5	26.6	5.5	53	32.5	17.2
4573278	survival	4	100	245	NA	252	21.1	24.5	31	1.6	42.9	NA	NA
4574032	survival	4.5	119	249	52	230	65.9	27	40.1	NA	NA	NA	NA
4620020	survival	3.3	114	284	NA	230	35.9	18.7	33.5	NA	NA	NA	NA
4626243	survival	5.1	108	162	23	233	28.3	23	25.7	NA	NA	41.5	19.8
4636986	survival	3.5	92	165	84	204	34	19	32.8	3.2	60	NA	NA
4639723	survival	6.1	136	86	108	622	47.7	117.7	32.7	2.7	48	29.7	19.5
4635088	survival	6.3	82	121	NA	356	54.6	34.9	29.8	3.8	61	NA	NA
4644804	survival	4.4	137	296	NA	340	129.9	67.8	37.3	5.4	61	NA	NA
4644215	survival	3.7	154	65	25	311	41.3	60.8	31.8	14.3	65	NA	NA
4645216	survival	3.2	89	286	154	340	21.5	37.7	34.9	5.1	49	32.2	20.4
4645086	survival	4.1	117	193	NA	NA	NA	NA	NA	NA	NA	32.3	17.2
4646737	survival	NA	NA	NA	NA	335	78.5	33.8	34.8	NA	NA	NA	NA
4648855	survival	5	130	212	NA	193	31.8	18.3	33.6	NA	NA	NA	NA
4683889	survival	NA	NA	NA	NA	NA	NA	NA	NA	NA	NA	NA	NA
4684005	survival	NA	NA	NA	NA	NA	NA	NA	NA	NA	NA	NA	NA
4685354	survival	2.9	86	305	NA	260	37.7	51	36.1	NA	NA	NA	NA
4686185	survival	4.3	128	291	NA	440	40	40	38.5	NA	NA	NA	NA
4692129	survival	3	110	177	28	178	80	28.1	32.9	6.1	63	NA	NA
4691594	survival	2.6	86	157	NA	233	36.8	19.3	42.1	6.9	69	NA	NA
4204767	survival	5	124	255	NA	NA	NA	NA	NA	NA	NA	21.8	17.5
4699947	survival	21.2	102	150	NA	398	130	91.2	37.3	NA	NA	31.3	20.9
4702102	survival	2.7	95	196	31	183	NA	NA	NA	NA	NA	31.5	18.3
4700462	survival	7.4	89	54	NA	805	92.7	100.1	29.7	5	43	39.1	19.5
4706601	survival	8.3	108	452	368	391	67	31.3	37.2	6.5	30	19.1	18.9
4706361	survival	2.2	100	105	424	332	80.2	82	35.5	1.7	33	35.8	16.3
4689396	survival	5.4	104	263	42	388	72	60.8	36	NA	NA	28.4	22.3
4710543	survival	3.9	67	177	105	536	56.1	44.3	30.6	3.3	48	26.3	17.3
4635194	survival	5.6	118	166	26	228	24.8	16.8	33	NA	NA	NA	NA
4713900	survival	6.7	149	241	NA	192	23.1	33.5	46.6	5.3	70	26.1	18.2
4434200	survival	3.5	129	244	44	248	91.8	54.1	34.1	NA	NA	NA	NA
4506755	survival	4.6	123	263	NA	199	43.5	20.1	38.1	2.1	41	NA	NA
4512831	survival	NA	NA	NA	NA	217	25.7	20.6	29.1	NA	NA	NA	NA
4556845	survival	2.5	107	237	28	293	65.8	54.9	34.6	NA	NA	NA	NA
4568011	survival	NA	NA	NA	NA	315	27.9	24	33.4	4.1	93	NA	NA
4623793	survival	5.2	138	111	83	319	43.2	46.2	30.2	2.1	33	40	22.8
4622114	survival	3.8	135	243	NA	309	160	58.7	36.7	3.1	53	NA	NA
4624603	survival	7.1	96	202	36	450	135.3	55.1	32.3	2.6	35	43.2	17.6
4625855	survival	8.2	134	260	73	369	53.9	27	33	6.7	57	NA	NA
4687754	survival	3.5	98	166	NA	250	113.3	64.1	36.7	4.8	42	NA	NA
4647692	survival	6.4	90	346	NA	277	73.7	33.5	36.1	5.6	67	NA	NA
4673853	survival	7.8	102	151	NA	342	116.8	82	31.1	4.7	97	26.9	15.5
4755652	survival	5.4	125	198	NA	234	23.2	32.4	38.6	4	46	NA	NA
4749170	survival	2.5	112	211	NA	NA	22.9	20.6	34.6	NA	NA	28.5	17.7
4749201	survival	NA	NA	NA	NA	324	124.6	56.6	35.9	NA	NA	NA	NA
4748362	survival	6.6	119	32	92	788	117.9	229	31.9	NA	NA	33	19.8
4744933	survival	5.3	102	348	69	314	40.7	27.9	33.5	4	27	32.7	18.7
4745538	survival	3	98	259	125	415	110	42.2	37.8	NA	NA	28.1	21.3
4686082	survival	4.1	183	40	1447	2470	160.6	584	36	4.5	54	45.1	29.3
4684555	survival	5	116	376	NA	NA	NA	NA	NA	NA	NA	31.4	24.9
4692267	survival	4.1	83	144	NA	NA	NA	NA	NA	NA	NA	25.7	18.5
4748101	survival	4.1	112	154	85	378	83.2	78.6	32.5	4.3	74	NA	NA
4744233	survival	4.4	92	161	NA	219	12.2	13.5	32.8	4.1	39	33.4	18.5
4759757	survival	NA	NA	NA	NA	NA	38.7	31.9	33.6	NA	NA	NA	NA
4760720	survival	4.4	125	177	NA	262	54.8	27.6	37.2	1.2	57	24.9	20.7
4759493	survival	4.6	89	427	428	356	22.3	35.9	32.9	3.2	45	34.4	17.2
4625657	fatal case	5	82	19	1920	1371	110.9	171.4	28.6	6.3	115	38.6	18.6
4689724	fatal case	2.6	148	37	1600	2152	200.1	811	33.3	9.6	112	171.8	110
4675291	fatal case	2.9	78	40	4000	4593	225	407	24.8	17.88	135.8	45.4	22.1
4679712	fatal case	1.8	108	39	23	405	19.8	21.5	27.7	8.1	59	42.5	17.9
4753208	fatal case	9.8	68	66	NA	528	83.4	116	27.7	11.8	243	40.3	19.2
4754085	fatal case	6.3	77	67	1272	935	NA	122.5	NA	NA	NA	37.3	16
